# Supplementary material for: Mutant collagen COL11A1 enhances cancerous invasion
Source: Oncogene. 2021 Sep 28;40(44):6299–307. doi: 10.1038/s41388-021-02013-y (PMC8566234; doi:10.1038/s41388-021-02013-y)
Supplement: Supplementary file 2 — Table S1 [file 41388_2021_2013_MOESM2_ESM.xlsx]

## Sheet: Table S1
Supplementary Table 1: Patient and Tumor Characteristics
Sample ID	Cohort	Original ID	Gender	Site	Differentiation
1001	Lee	n.a	Male	Neck	Well
1002	Lee	n.a	Male	Scalp	Well
1003	Lee	n.a	Male	Scalp	Well
1004	Lee	n.a	Male	Cheek	Well
1005	Lee	n.a	Male	Temple	Well
1006	Lee	n.a	n.a.	n.a.	Well
1007	Lee	n.a	n.a.	n.a.	Well
1008	Lee	n.a	n.a.	n.a.	Well
1009	Lee	n.a	n.a.	n.a.	Moderate
1010	Lee	n.a	n.a.	n.a.	Well
1011	Lee	n.a	n.a.	n.a.	Well
1012	Lee	n.a	n.a.	n.a.	Well
1013	Lee	n.a	n.a.	n.a.	Well
1014	Lee	n.a	n.a.	n.a.	Well
1015	Lee	n.a	Male	R cheek	Well
1016	Lee	n.a	Male	R tragus	Well
1017	Lee	n.a	Male	Anterior chest	Moderate
1018	Lee	n.a	n.a.	n.a.	Well
1019	Lee	n.a	n.a.	n.a.	Well
1020	Lee	n.a	n.a.	n.a.	Well
1021	Lee	n.a	n.a.	n.a.	Moderate
1022	Lee	n.a	n.a.	n.a.	Moderate
1023	Lee	n.a	n.a.	n.a.	Well
1024	Lee	n.a	n.a.	n.a.	Well
1025	Lee	n.a	n.a.	n.a.	Well
1026	Lee	n.a	n.a.	n.a.	Well
1027	Lee	n.a	n.a.	n.a.	Well
1028	Lee	n.a	Female	R forearm	Well
1029	Lee	n.a	Male	R cheek	Well
1030	Lee	n.a	Male	L posterior leg	Well
1031	Lee	n.a	Male	Scalp	Well
1032	Lee	n.a	Male	Scalp	Moderate
1033	Lee	n.a	Male	R forehead	Well
1034	South	PD_10	Male	Ear	Poor
1035	South	PD_01	Male	Shoulder	Poor
1036	South	PD_02	Male	Neck	Poor
1037	South	PD_03	Male	Wrist	Poor
1038	South	PD_04	Male	R neck	Poor
1039	South	PD_05	Male	Ear	Poor
1040	South	PD_06	Male	Forehead	Poor
1041	South	PD_07	Male	Scalp	Poor
1042	South	PD_08	Male	Cheek	Poor
1043	South	PD_09	Male	Chest	Poor
1044	South	WD_10	Male	Leg	Well
1045	South	WD_01	Male	Jawline	Well
1046	South	WD_02	Male	Chest	Well
1047	South	WD_03	Male	Scalp	Well
1048	South	WD_04	Male	Forehead	Well
1049	South	WD_05	Male	Back	Well
1050	South	WD_06	Male	Hand	Well
1051	South	WD_07	Male	Leg	Well
1052	South	WD_08	Male	Ear	Well
1053	South	WD_09	Male	Dorsal hand	Well
1054	Durinck	cSCC1	Male	Scalp	n.a.
1055	Durinck	cSCC2	Male	Scalp	n.a.
1056	Durinck	cSCC3	Male	L dorsal hand	n.a.
1057	Durinck	cSCC4	Female	L cheek	n.a.
1058	Durinck	cSCC5	Male	L cheek	n.a.
1059	Durinck	cSCC6	Male	R temple	n.a.
1060	Durinck	cSCC7	Male	L aural helix	n.a.
1061	Durinck	cSCC8	Male	Lower lip	n.a.
1062	Pickering	CSCC-1	Male	Nose	Moderate
1063	Pickering	CSCC-10	Male	Periorbital	Poor
1064	Pickering	CSCC-11	Male	Preauricular	Moderate
1065	Pickering	CSCC-15	Male	Cheek	Moderate
1066	Pickering	CSCC-16	Female	Preauricular	Moderate
1067	Pickering	CSCC-17	Male	Cheek	Moderate
1068	Pickering	CSCC-18	Male	Temple infraorbital	Moderate
1069	Pickering	CSCC-19	Male	Periorbital	Poor
1070	Pickering	CSCC-2	Male	Nose	Poor
1071	Pickering	CSCC-20	Male	Scalp	Moderate
1072	Pickering	CSCC-27	Male	Ear	Moderate
1073	Pickering	CSCC-29	Male	Ear	Moderate
1074	Pickering	CSCC-30	Male	Ear	Poor
1075	Pickering	CSCC-31	Male	Preauricular	Moderate
1076	Pickering	CSCC-32	Male	Cheek	Poor
1077	Pickering	CSCC-35	Male	Scalp	Moderate
1078	Pickering	CSCC-37	Male	Scalp	Well
1079	Pickering	CSCC-38	Male	Periorbital	Moderate
1080	Pickering	CSCC-4	Male	Preauricular	Poor
1081	Pickering	CSCC-40	Male	Scalp	Moderate
1082	Pickering	CSCC-41	Male	Preauricular	Poor
1083	Pickering	CSCC-42	Male	Ear	Moderate
1084	Pickering	CSCC-44	Male	Preauricular	Poor
1085	Pickering	CSCC-45	Male	Retroauricular	Poor
1086	Pickering	CSCC-46	Male	Nose	Moderate
1087	Pickering	CSCC-47	Male	Ear	Poor
1088	Pickering	CSCC-49	Male	Periorbital	Poor
1089	Pickering	CSCC-5	Male	n.a.	Moderate
1090	Pickering	CSCC-52	Male	Periorbital	Poor
1091	Pickering	CSCC-54	Male	Preauricular	Moderate
1092	Pickering	CSCC-55	Male	Scalp	Moderate
1093	Pickering	CSCC-56	Male	Preauricular	Moderate
1094	Pickering	CSCC-57	Male	Periorbital	Poor
1095	Pickering	CSCC-58	Female	Ear	Poor
1096	Pickering	CSCC-59	Female	Nose	Moderate
1097	Pickering	CSCC-6	Male	Scalp	Poor
1098	Pickering	CSCC-60	Male	Ear	Poor
1099	Pickering	CSCC-62	Male	Lower lip	Moderate
1100	Pickering	CSCC-7	Male	Neck	Poor
	n.a. = not available
