# Supplementary material for: Mutant collagen COL11A1 enhances cancerous invasion
Source: Oncogene. 2021 Sep 28;40(44):6299–307. doi: 10.1038/s41388-021-02013-y (PMC8566234; doi:10.1038/s41388-021-02013-y)
Supplement: Supplementary file 3 — Table S2 [file 41388_2021_2013_MOESM3_ESM.gz]

Archive with 1 entries (1 files):
- TableS2.tsv
